# Supplementary material for: A protein-independent fluorescent RNA aptamer reporter system for plant genetic engineering
Source: Nat Commun. 2020 Jul 31;11:3847. doi: 10.1038/s41467-020-17497-7 (PMC7395781; doi:10.1038/s41467-020-17497-7)
Supplement: Supplementary file 4 — Source Data [file 41467_2020_17497_MOESM4_ESM.zip]

Archive with 51 entries (47 files):
- Source Data/
- Source Data/Description of Source Data.docx
- Source Data/Source Data Underlying Fig. 1a .xlsx
- Source Data/Source Data Underlying Fig. 1b .jpg
- Source Data/Source Data Underlying Fig. 1c .xlsx
- Source Data/Source Data Underlying Fig. 1d and 1e .xlsx
- Source Data/Source Data Underlying Fig. 2b .xlsx
- Source Data/Source Data Underlying Fig. 2c .xlsx
- Source Data/Source Data Underlying Fig. 2d .lif
- Source Data/Source Data Underlying Fig. 2e .lif
- Source Data/Source Data Underlying Fig. 3a .xlsx
- Source Data/Source Data Underlying Fig. 3b/
- Source Data/Source Data Underlying Fig. 3b/IMG_6660.jpg
- Source Data/Source Data Underlying Fig. 3b/IMG_6661.jpg
- Source Data/Source Data Underlying Fig. 3b/IMG_6663.jpg
- Source Data/Source Data Underlying Fig. 3c .xlsx
- Source Data/Source Data Underlying Fig. 3d .xlsx
- Source Data/Source Data Underlying Fig. 4a .lif
- Source Data/Source Data Underlying Fig. 4b .xlsx
- Source Data/Source Data Underlying Fig. 4c .xlsx
- Source Data/Source Data Underlying Fig. 4d .docx
- Source Data/Source Data Underlying Fig. 4e .docx
- Source Data/Source Data Underlying fIG. 5a .lif
- Source Data/Source Data Underlying Fig. 5b .xlsx
- Source Data/Source Data Underlying Fig. 5c.lif
- Source Data/Source Data Underlying Fig. 5e .lif
- Source Data/Source Data Underlying Fig. 5f .lif
- Source Data/Source Data Underlying Fig. 6b .lif
- Source Data/Source Data Underlying Fig. 7e .xlsx
- Source Data/Source Data Underlying Fig. S10 .docx
- Source Data/Source Data Underlying Fig. S12 .xlsx
- Source Data/Source Data Underlying Fig. S14 .docx
- Source Data/Source Data Underlying Fig. S4 .xlsx
- Source Data/Source Data Underlying Fig. S5 .xlsx
- Source Data/Source Data Underying Fig. 7a and 7b/
- Source Data/Source Data Underying Fig. 7a and 7b/PCR identification of T1 and T2 transgenic plants .docx
- Source Data/Source Data Underying Fig. 7a and 7b/T1 transgenic lines.lif
- Source Data/Source Data Underying Fig. 7a and 7b/T2 transgenic plants.lif
- Source Data/Source Data Underying Fig. 7c/
- Source Data/Source Data Underying Fig. 7c/Transgene-calyptra-bright.jpg
- Source Data/Source Data Underying Fig. 7c/Transgene-calyptra-fluorescence.jpg
- Source Data/Source Data Underying Fig. 7c/Transgene-leaf-bright .jpg
- Source Data/Source Data Underying Fig. 7c/Transgene-leaf-fluorescence  .jpg
- Source Data/Source Data Underying Fig. 7c/Transgene-root-bright.jpg
- Source Data/Source Data Underying Fig. 7c/Transgene-root-fluorescence.jpg
- Source Data/Source Data Underying Fig. 7c/WT-calyptra-bright.jpg
- Source Data/Source Data Underying Fig. 7c/WT-calyptra-fluorescence .jpg
- Source Data/Source Data Underying Fig. 7c/WT-leaf-bright .jpg
- Source Data/Source Data Underying Fig. 7c/WT-leaf-fluorescence .jpg
- Source Data/Source Data Underying Fig. 7c/WT-root-bright.jpg
- Source Data/Source Data Underying Fig. 7c/WT-root-fluorescence .jpg
