# Supplementary material for: A protein-independent fluorescent RNA aptamer reporter system for plant genetic engineering
Source: Nat Commun. 2020 Jul 31;11:3847. doi: 10.1038/s41467-020-17497-7 (PMC7395781; doi:10.1038/s41467-020-17497-7)
Supplement: Supplementary file 4 — Source Data [file 41467_2020_17497_MOESM4_ESM.zip › Source Data/Source Data Underlying Fig. 1a .xlsx]

## Sheet: f30-em
Sample:	'1(EM)
File name:	F30.FDS
Operator:	Administrator
Comment:	'
Instrument
Model:	F-7000 FL Spectrophotometer
Serial Number:	1914-016
ROM Version:	5J14000 06
Instrument Parameters
Measurement type:	Wavelength scan
Scan mode:	Emission
Data mode:	Fluorescence
EX WL:	460.0 nm
EM Start WL:	480.0 nm
EM End WL:	650.0 nm
Scan speed:	2400 nm/min
Delay:	0.0 s
EX Slit:	10.0 nm
EM Slit:	10.0 nm
PMT Voltage:	700 V
Response:	2.0 s
Corrected spectra:	Off
Shutter control:	On
Peak integration
Integration method:	Rectangular
Sensitivity:	1
Threshold:	1
Peaks
No.	Start(nm)	Apex(nm)	End(nm)	Height(Data)
1	480	527	650	1635.62
Data Points
nm	Data	Normalized Data
480	103.685	0.063392
481	120.853	0.073888
482	140.61	0.0859674
483	163.14	0.0997422
484	188.944	0.115518
485	219.09	0.133949
486	250.155	0.152942
487	273.045	0.166937
488	299.205	0.182931
489	330.483	0.202053
490	355.894	0.217589
491	387.227	0.236746
492	421.39	0.257633
493	458.582	0.280372
494	498.798	0.304959
495	543.015	0.331993
496	590.552	0.361057
497	640.627	0.391672
498	691.873	0.423004
499	745.071	0.455528
500	799.345	0.488711
501	855.179	0.522847
502	911.794	0.557461
503	968.311	0.592015
504	1025.9	0.627225
505	1083.49	0.662436
506	1139.13	0.696452
507	1192.82	0.729275
508	1242.6	0.759712
509	1290.43	0.788955
510	1335.33	0.816406
511	1376.33	0.841472
512	1415.37	0.865344
513	1450.51	0.886828
514	1483.7	0.907119
515	1512.98	0.925022
516	1538.36	0.940539
517	1559.84	0.953668
518	1576.43	0.963814
519	1591.07	0.972765
520	1603.76	0.980524
521	1614.5	0.987089
522	1622.31	0.991863
523	1628.17	0.995444
524	1632.07	0.997831
525	1635.62	1
526	1633.05	0.998427
527	1630.12	0.996637
528	1626.22	0.99425
529	1619.38	0.990073
530	1612.55	0.985895
531	1605.72	0.981718
532	1596.93	0.976346
533	1587.17	0.970378
534	1576.43	0.963814
535	1564.72	0.956652
536	1551.05	0.948297
537	1536.41	0.939345
538	1521.77	0.930393
539	1506.15	0.920845
540	1490.53	0.911296
541	1472.96	0.900555
542	1454.42	0.889215
543	1435.87	0.877876
544	1417.33	0.866537
545	1397.8	0.854601
546	1377.3	0.842069
547	1356.81	0.829536
548	1335.33	0.816406
549	1313.86	0.803277
550	1291.41	0.789552
551	1268.95	0.775825
552	1245.53	0.761502
553	1222.1	0.74718
554	1198.67	0.732856
555	1175.25	0.718534
556	1150.85	0.703614
557	1126.44	0.688694
558	1101.06	0.673178
559	1076.66	0.658257
560	1052.26	0.643338
561	1028.83	0.629015
562	1005.4	0.614692
563	982.952	0.600966
564	959.526	0.586644
565	936.196	0.57238
566	912.866	0.558116
567	889.929	0.544093
568	867.086	0.530127
569	844.051	0.516043
570	821.599	0.502317
571	799.247	0.488651
572	777.577	0.475402
573	756.297	0.462392
574	735.214	0.449502
575	714.618	0.436909
576	694.411	0.424555
577	674.498	0.412381
578	655.074	0.400505
579	636.138	0.388928
580	617.59	0.377588
581	599.63	0.366607
582	581.962	0.355805
583	564.881	0.345362
584	548.091	0.335097
585	531.887	0.32519
586	516.075	0.315522
587	500.652	0.306093
588	485.718	0.296962
589	470.978	0.287951
590	456.629	0.279178
591	442.67	0.270643
592	429.004	0.262289
593	415.826	0.254232
594	402.942	0.246355
595	390.35	0.238656
596	378.149	0.231196
597	366.045	0.223796
598	354.527	0.216754
599	343.106	0.209771
600	332.173	0.203087
601	321.436	0.196522
602	310.992	0.190137
603	300.84	0.18393
604	290.981	0.177903
605	281.318	0.171995
606	272.142	0.166385
607	262.967	0.160775
608	254.182	0.155404
609	245.69	0.150212
610	237.392	0.145139
611	229.389	0.140246
612	221.677	0.135531
613	214.259	0.130995
614	206.839	0.126459
615	199.714	0.122103
616	192.881	0.117925
617	186.243	0.113867
618	179.899	0.109988
619	173.75	0.106229
620	167.795	0.102588
621	162.035	0.0990664
622	156.471	0.0956647
623	151.103	0.092383
624	145.832	0.0891602
625	140.757	0.0860574
626	135.875	0.0830725
627	131.093	0.0801486
628	126.505	0.0773437
629	122.113	0.0746587
630	117.818	0.0720327
631	113.621	0.0694667
632	109.619	0.0670196
633	105.714	0.0646325
634	102.004	0.0623644
635	98.2946	0.0600962
636	94.8202	0.057972
637	91.3949	0.0558778
638	88.0954	0.0538606
639	84.9317	0.0519263
640	81.907	0.050077
641	78.9869	0.0482917
642	76.1665	0.0465673
643	73.4426	0.044902
644	70.8069	0.0432906
645	68.2792	0.0417452
646	65.8202	0.0402417
647	63.4772	0.0388093
648	61.2226	0.0374308
649	58.9686	0.0360527
650	56.7146	0.0346747

## Sheet: 3WJ-Bro-em
Sample:	2(EM)
File name:	3WJ-Bro.FDS
Operator:	Administrator
Comment:	'
Instrument
Model:	F-7000 FL Spectrophotometer
Serial Number:	1914-016
ROM Version:	5J14000 06
Instrument Parameters
Measurement type:	Wavelength scan
Scan mode:	Emission
Data mode:	Fluorescence
EX WL:	460.0 nm
EM Start WL:	480.0 nm
EM End WL:	650.0 nm
Scan speed:	2400 nm/min
Delay:	0.0 s
EX Slit:	10.0 nm
EM Slit:	10.0 nm
PMT Voltage:	700 V
Response:	2.0 s
Corrected spectra:	Off
Shutter control:	On
Peak integration
Integration method:	Rectangular
Sensitivity:	1
Threshold:	1
Peaks
No.	Start(nm)	Apex(nm)	End(nm)	Height(Data)
1	480	527	650	1950
nm	Data	Normalized Data
480	194.571	0.09978
481	209.422	0.107396
482	225.346	0.115562
483	242.172	0.124191
484	259.986	0.133326
485	279.086	0.143121
486	299.475	0.153577
487	321.066	0.164649
488	343.9	0.176359
489	367.852	0.188642
490	393.219	0.201651
491	420.217	0.215496
492	448.547	0.230024
493	478.594	0.245433
494	510.356	0.261721
495	543.837	0.278891
496	579.033	0.29694
497	615.948	0.315871
498	655.007	0.335901
499	696.214	0.357033
500	739.567	0.379265
501	784.635	0.402377
502	831.851	0.42659
503	881.213	0.451904
504	932.291	0.478098
505	985.945	0.505613
506	1040.89	0.533788
507	1096.69	0.562404
508	1152.92	0.591239
509	1210.43	0.620735
510	1268.81	0.650671
511	1326.75	0.680387
512	1384.27	0.709883
513	1440.5	0.738719
514	1495.87	0.767114
515	1549.96	0.794849
516	1601.46	0.821263
517	1651.68	0.847017
518	1700.19	0.871891
519	1745.68	0.895223
520	1786.89	0.916355
521	1823.38	0.935065
522	1856.86	0.952234
523	1887.33	0.967863
524	1911.37	0.980189
525	1930.26	0.989875
526	1942.7	0.996258
527	1950	1
528	1947.15	0.998538
529	1945.2	0.997538
530	1943.25	0.996538
531	1941.45	0.995614
532	1931.47	0.990497
533	1921.49	0.98538
534	1910.09	0.979532
535	1897.26	0.972953
536	1883	0.965643
537	1868.75	0.958333
538	1853.07	0.950292
539	1835.96	0.94152
540	1818.86	0.932749
541	1800.33	0.923246
542	1781.8	0.913743
543	1763.27	0.90424
544	1743.31	0.894006
545	1723.36	0.883772
546	1701.97	0.872807
547	1677.74	0.86038
548	1653.51	0.847953
549	1629.28	0.835526
550	1605.04	0.823099
551	1579.39	0.809942
552	1553.73	0.796784
553	1528.07	0.783626
554	1500.99	0.769737
555	1475.33	0.756579
556	1448.25	0.74269
557	1421.88	0.729167
558	1394.36	0.715058
559	1366.14	0.700585
560	1337.2	0.685746
561	1307.41	0.670468
562	1277.91	0.655336
563	1248.83	0.640424
564	1219.75	0.625512
565	1191.24	0.610892
566	1162.87	0.596345
567	1134.36	0.581725
568	1106.43	0.567398
569	1078.77	0.553216
570	1051.12	0.539035
571	1024.03	0.525146
572	997.522	0.51155
573	971.008	0.497953
574	944.923	0.484576
575	918.98	0.471272
576	893.749	0.458333
577	868.947	0.445614
578	844.857	0.43326
579	821.623	0.421345
580	798.246	0.409357
581	775.439	0.397661
582	753.201	0.386257
583	731.392	0.375073
584	710.295	0.364254
585	689.627	0.353655
586	669.529	0.343348
587	649.572	0.333114
588	630.187	0.323173
589	611.37	0.313523
590	592.983	0.304094
591	575.164	0.294956
592	557.774	0.286038
593	540.526	0.277193
594	523.848	0.26864
595	507.599	0.260307
596	491.776	0.252193
597	476.381	0.244298
598	461.557	0.236696
599	446.876	0.229167
600	432.621	0.221857
601	418.794	0.214766
602	405.395	0.207895
603	392.281	0.20117
604	379.737	0.194737
605	367.478	0.18845
606	355.647	0.182383
607	343.959	0.176389
608	332.84	0.170687
609	321.863	0.165058
610	311.316	0.159649
611	301.053	0.154386
612	290.932	0.149196
613	281.096	0.144152
614	271.688	0.139327
615	262.566	0.134649
616	253.728	0.130117
617	245.175	0.125731
618	236.765	0.121418
619	228.639	0.117251
620	220.658	0.113158
621	213.104	0.109284
622	205.69	0.105482
623	198.563	0.101827
624	191.722	0.098319
625	185.164	0.094956
626	178.751	0.091667
627	172.477	0.08845
628	166.491	0.08538
629	160.647	0.082383
630	154.945	0.079459
631	149.528	0.076681
632	144.255	0.073977
633	139.222	0.071396
634	134.334	0.068889
635	129.544	0.066433
636	125.024	0.064115
637	120.592	0.061842
638	116.345	0.059664
639	112.182	0.057529
640	108.206	0.05549
641	104.313	0.053494
642	100.579	0.051579
643	97.0144	0.049751
644	93.5376	0.047968
645	90.2168	0.046265
646	87.0383	0.044635
647	83.93	0.043041
648	80.9074	0.041491
649	78.0293	0.040015
650	75.2212	0.038575

## Sheet: 3WJ-2Bro-em
Sample:	3(EM)
File name:	3WJ-2Bro.FDS
Operator:	Administrator
Comment:	'
Instrument
Model:	F-7000 FL Spectrophotometer
Serial Number:	1914-016
ROM Version:	5J14000 06
Instrument Parameters
Measurement type:	Wavelength scan
Scan mode:	Emission
Data mode:	Fluorescence
EX WL:	460.0 nm
EM Start WL:	480.0 nm
EM End WL:	650.0 nm
Scan speed:	2400 nm/min
Delay:	0.0 s
EX Slit:	10.0 nm
EM Slit:	10.0 nm
PMT Voltage:	700 V
Response:	2.0 s
Corrected spectra:	Off
Shutter control:	On
Peak integration
Integration method:	Rectangular
Sensitivity:	1
Threshold:	1
Peaks
No.	Start(nm)	Apex(nm)	End(nm)	Height(Data)
1	480	527	650	3187
nm	Data	Normalized Data
480	278.302	0.087324
481	302.912	0.095046
482	329.297	0.103325
483	357.177	0.112073
484	386.695	0.121335
485	418.342	0.131265
486	452.127	0.141866
487	487.901	0.153091
488	525.737	0.164963
489	565.425	0.177416
490	607.458	0.190605
491	652.194	0.204642
492	699.135	0.219371
493	748.92	0.234992
494	801.55	0.251506
495	857.026	0.268913
496	915.348	0.287213
497	976.513	0.306405
498	1041.23	0.326713
499	1109.51	0.348137
500	1181.34	0.370676
501	1256.02	0.394108
502	1334.26	0.418657
503	1416.05	0.44432
504	1500.68	0.470877
505	1589.59	0.498773
506	1680.63	0.527338
507	1773.08	0.556349
508	1866.26	0.585584
509	1961.56	0.615488
510	2058.29	0.645838
511	2154.3	0.675965
512	2249.6	0.705869
513	2342.78	0.735104
514	2434.52	0.763892
515	2524.14	0.792011
516	2609.48	0.81879
517	2692.7	0.844901
518	2773.07	0.870118
519	2848.46	0.893774
520	2916.74	0.915198
521	2977.19	0.934166
522	3032.66	0.951573
523	3083.16	0.967418
524	3122.99	0.979915
525	3154.28	0.989734
526	3174.91	0.996206
527	3187	1
528	3170.88	0.994942
529	3160.14	0.991571
530	3146.7	0.987356
531	3131.48	0.982579
532	3114.47	0.977241
533	3093.87	0.970778
534	3071.48	0.963754
535	3045.52	0.955606
536	3017.75	0.946895
537	2987.31	0.937342
538	2955.07	0.927227
539	2921.04	0.91655
540	2886.12	0.905591
541	2850.3	0.894352
542	2811.79	0.88227
543	2771.5	0.869626
544	2731.2	0.856982
545	2690.01	0.844057
546	2647.92	0.830851
547	2606.73	0.817926
548	2564.64	0.80472
549	2521.66	0.791233
550	2478.68	0.777747
551	2434.8	0.763979
552	2391.82	0.750492
553	2347.04	0.736443
554	2302.27	0.722394
555	2256.6	0.708064
556	2210.93	0.693734
557	2164.37	0.679123
558	2117.8	0.664513
559	2070.34	0.649621
560	2022.88	0.634729
561	1975.42	0.619837
562	1927.96	0.604945
563	1880.5	0.590053
564	1833.94	0.575443
565	1788.27	0.561113
566	1742.6	0.546783
567	1696.93	0.532453
568	1652.15	0.518404
569	1607.38	0.504355
570	1563.5	0.490587
571	1521.41	0.477381
572	1479.33	0.464175
573	1437.24	0.450969
574	1396.94	0.438325
575	1356.65	0.425681
576	1318.14	0.413599
577	1280.53	0.401798
578	1242.92	0.389997
579	1206.21	0.378477
580	1171.28	0.367519
581	1136.36	0.356561
582	1102.33	0.345884
583	1069.2	0.335487
584	1036.96	0.325372
585	1004.72	0.315257
586	974.279	0.305704
587	944.729	0.296432
588	915.176	0.287159
589	886.789	0.278252
590	858.852	0.269486
591	831.896	0.261028
592	805.661	0.252796
593	780.229	0.244816
594	755.424	0.237033
595	731.244	0.229446
596	707.785	0.222085
597	684.95	0.21492
598	662.921	0.208008
599	641.61	0.201321
600	620.834	0.194802
601	600.775	0.188508
602	580.984	0.182298
603	561.731	0.176257
604	542.928	0.170357
605	524.838	0.164681
606	507.109	0.159118
607	490.004	0.153751
608	473.438	0.148553
609	457.229	0.143467
610	441.737	0.138606
611	426.605	0.133858
612	412.009	0.129278
613	397.859	0.124838
614	384.069	0.120511
615	370.728	0.116325
616	357.655	0.112223
617	345.206	0.108317
618	333.029	0.104496
619	321.208	0.100787
620	309.923	0.097246
621	298.909	0.09379
622	288.344	0.090475
623	278.136	0.087272
624	268.196	0.084153
625	258.702	0.081174
626	249.478	0.07828
627	240.437	0.075443
628	231.838	0.072745
629	223.511	0.070132
630	215.451	0.067603
631	207.751	0.065187
632	200.319	0.062855
633	193.065	0.060579
634	186.079	0.058387
635	179.364	0.05628
636	172.917	0.054257
637	166.648	0.05229
638	160.558	0.050379
639	154.649	0.048525
640	149.097	0.046783
641	143.724	0.045097
642	138.529	0.043467
643	133.516	0.041894
644	128.681	0.040377
645	124.022	0.038915
646	119.455	0.037482
647	115.07	0.036106
648	110.86	0.034785
649	106.831	0.033521
650	102.889	0.032284

## Sheet: 3WJ-4Bro-em
Sample:	4(EM)
File name:	3WJ-4Bro.FDS
Operator:	Administrator
Comment:	'
Instrument
Model:	F-7000 FL Spectrophotometer
Serial Number:	1914-016
ROM Version:	5J14000 06
Instrument Parameters
Measurement type:	Wavelength scan
Scan mode:	Emission
Data mode:	Fluorescence
EX WL:	460.0 nm
EM Start WL:	480.0 nm
EM End WL:	650.0 nm
Scan speed:	2400 nm/min
Delay:	0.0 s
EX Slit:	10.0 nm
EM Slit:	10.0 nm
PMT Voltage:	700 V
Response:	2.0 s
Corrected spectra:	Off
Shutter control:	On
Peak integration
Integration method:	Rectangular
Sensitivity:	1
Threshold:	1
Peaks
No.	Start(nm)	Apex(nm)	End(nm)	Height(Data)
1	480	527	650	4967
nm	Data	Normalized Data
480	361.801	0.072841
481	400.762	0.080685
482	442.535	0.089095
483	486.677	0.097982
484	533.411	0.107391
485	583.518	0.117479
486	637.008	0.128248
487	693.647	0.139651
488	753.554	0.151712
489	816.386	0.164362
490	882.934	0.17776
491	953.763	0.19202
492	1028.08	0.206983
493	1106.91	0.222852
494	1190.23	0.239628
495	1278.06	0.257311
496	1370.4	0.275901
497	1467.24	0.295398
498	1569.71	0.316028
499	1677.81	0.337792
500	1791.54	0.360689
501	1909.78	0.384493
502	2033.64	0.409431
503	2163.14	0.435502
504	2297.14	0.46248
505	2437.89	0.490818
506	2582.03	0.519837
507	2728.42	0.549309
508	2875.93	0.579007
509	3026.82	0.609386
510	3179.96	0.640218
511	3331.98	0.670823
512	3482.87	0.701202
513	3630.38	0.7309
514	3775.64	0.760145
515	3917.52	0.78871
516	4052.65	0.815915
517	4184.39	0.842439
518	4311.64	0.868057
519	4431	0.892088
520	4539.1	0.913852
521	4634.82	0.933122
522	4722.65	0.950805
523	4802.6	0.966901
524	4865.65	0.979596
525	4915.2	0.989572
526	4947.86	0.996146
527	4967	1
528	4932.61	0.993076
529	4915.41	0.989614
530	4893.3	0.985163
531	4866.28	0.979723
532	4831.89	0.972799
533	4795.05	0.965381
534	4753.28	0.956973
535	4711.53	0.948566
536	4667.31	0.939664
537	4620.64	0.930267
538	4569.05	0.919881
539	4517.47	0.909496
540	4463.42	0.898615
541	4411.83	0.888229
542	4357.79	0.877349
543	4298.84	0.86548
544	4239.88	0.85361
545	4178.47	0.841246
546	4117.06	0.828882
547	4053.19	0.816024
548	3989.32	0.803165
549	3923	0.789812
550	3856.67	0.776459
551	3787.89	0.762611
552	3719.11	0.748764
553	3645.42	0.733927
554	3574.18	0.719585
555	3500.48	0.704748
556	3426.79	0.689911
557	3353.09	0.675074
558	3276.94	0.659743
559	3200.79	0.644411
560	3127.1	0.629575
561	3053.4	0.614738
562	2982.17	0.600396
563	2908.47	0.585559
564	2837.23	0.571217
565	2765.99	0.556874
566	2692.3	0.542038
567	2621.06	0.527695
568	2552.28	0.513848
569	2481.04	0.499505
570	2413.74	0.485955
571	2347.17	0.472552
572	2282.07	0.459446
573	2217.46	0.446439
574	2154.58	0.433778
575	2093.41	0.421464
576	2033.23	0.409347
577	1973.53	0.397329
578	1915.56	0.385658
579	1859.06	0.374283
580	1804.04	0.363205
581	1749.99	0.352324
582	1697.18	0.341691
583	1645.84	0.331355
584	1595.73	0.321266
585	1546.84	0.311424
586	1499.19	0.30183
587	1453.01	0.292532
588	1408.06	0.283482
589	1364.33	0.274679
590	1322.08	0.266172
591	1281.05	0.257913
592	1240.77	0.249802
593	1201.46	0.241889
594	1163.39	0.234224
595	1126.54	0.226805
596	1090.68	0.219585
597	1055.55	0.212512
598	1021.16	0.205589
599	987.996	0.198912
600	955.571	0.192384
601	923.191	0.185865
602	891.929	0.179571
603	861.084	0.173361
604	831.078	0.16732
605	801.773	0.16142
606	773.58	0.155744
607	745.949	0.150181
608	719.291	0.144814
609	693.473	0.139616
610	668.211	0.13453
611	644.066	0.129669
612	620.483	0.124921
613	597.734	0.120341
614	575.68	0.115901
615	554.188	0.111574
616	533.396	0.107388
617	513.022	0.103286
618	493.62	0.09938
619	474.642	0.095559
620	456.219	0.09185
621	438.631	0.088309
622	421.465	0.084853
623	404.999	0.081538
624	389.09	0.078335
625	373.598	0.075216
626	358.801	0.072237
627	344.427	0.069343
628	330.335	0.066506
629	316.934	0.063808
630	303.956	0.061195
631	291.394	0.058666
632	279.394	0.05625
633	267.811	0.053918
634	256.506	0.051642
635	245.618	0.04945
636	235.153	0.047343
637	225.104	0.04532
638	215.334	0.043353
639	205.842	0.041442
640	196.634	0.039588
641	187.981	0.037846
642	179.607	0.03616
643	171.511	0.03453
644	163.697	0.032957
645	156.162	0.03144
646	148.901	0.029978
647	141.783	0.028545
648	134.948	0.027169
649	128.387	0.025848
650	122.109	0.024584

## Sheet: 3WJ-6Bro
Sample:	5(EM)
File name:	3WJ-6Bro.FDS
Operator:	Administrator
Comment:	'
Instrument
Model:	F-7000 FL Spectrophotometer
Serial Number:	1914-016
ROM Version:	5J14000 06
Instrument Parameters
Measurement type:	Wavelength scan
Scan mode:	Emission
Data mode:	Fluorescence
EX WL:	460.0 nm
EM Start WL:	480.0 nm
EM End WL:	650.0 nm
Scan speed:	2400 nm/min
Delay:	0.0 s
EX Slit:	10.0 nm
EM Slit:	10.0 nm
PMT Voltage:	700 V
Response:	2.0 s
Corrected spectra:	Off
Shutter control:	On
Peak integration
Integration method:	Rectangular
Sensitivity:	1
Threshold:	1
Peaks
No.	Start(nm)	Apex(nm)	End(nm)	Height(Data)
1	480	527	650	3342
nm	Data	Normalized Data
480	345.339	0.103333
481	370.691	0.110919
482	397.875	0.119053
483	426.596	0.127647
484	457.005	0.136746
485	489.613	0.146503
486	524.417	0.156917
487	561.276	0.167946
488	600.257	0.17961
489	641.143	0.191844
490	684.448	0.204802
491	730.534	0.218592
492	778.897	0.233063
493	830.186	0.24841
494	884.41	0.264635
495	941.562	0.281736
496	1001.65	0.299715
497	1064.66	0.31857
498	1131.34	0.338522
499	1201.68	0.35957
500	1275.69	0.381715
501	1352.63	0.404736
502	1433.23	0.428853
503	1517.49	0.454067
504	1604.69	0.480158
505	1696.28	0.507564
506	1790.07	0.535628
507	1885.33	0.564131
508	1981.31	0.592852
509	2079.5	0.622232
510	2179.15	0.65205
511	2278.07	0.681649
512	2376.26	0.711028
513	2472.24	0.73975
514	2566.77	0.768033
515	2659.09	0.795659
516	2747.02	0.821969
517	2832.75	0.847621
518	2915.55	0.872396
519	2993.22	0.895637
520	3063.56	0.916685
521	3125.84	0.935321
522	3183	0.952423
523	3235.02	0.967989
524	3276.05	0.980267
525	3308.29	0.989914
526	3329.54	0.996273
527	3342	1
528	3330.4	0.996528
529	3314.92	0.991898
530	3297.52	0.98669
531	3276.24	0.980324
532	3251.1	0.972801
533	3224.02	0.964699
534	3196.95	0.956597
535	3164.07	0.946759
536	3133.12	0.9375
537	3100.25	0.927662
538	3065.43	0.917245
539	3030.62	0.906829
540	2995.81	0.896412
541	2957.13	0.884838
542	2920.38	0.873843
543	2879.77	0.86169
544	2839.15	0.849537
545	2798.54	0.837384
546	2754.06	0.824074
547	2709.57	0.810764
548	2665.09	0.797454
549	2616.74	0.782986
550	2570.32	0.769097
551	2523.91	0.755208
552	2477.49	0.741319
553	2429.14	0.726852
554	2380.79	0.712384
555	2332.44	0.697917
556	2284.09	0.683449
557	2233.8	0.668403
558	2183.52	0.653356
559	2133.23	0.63831
560	2082.95	0.623264
561	2032.66	0.608218
562	1984.31	0.59375
563	1935.96	0.579282
564	1887.03	0.564641
565	1839.26	0.550347
566	1791.68	0.536111
567	1744.69	0.522049
568	1697.88	0.508044
569	1651.66	0.494213
570	1606.21	0.480613
571	1561.73	0.467303
572	1518.02	0.454225
573	1474.7	0.441262
574	1432.92	0.428762
575	1392.31	0.416609
576	1352.08	0.404572
577	1312.82	0.392824
578	1274.53	0.381366
579	1236.81	0.370081
580	1199.87	0.359028
581	1163.7	0.348206
582	1128.51	0.337674
583	1094.46	0.327488
584	1061.4	0.317593
585	1029.29	0.307986
586	998.152	0.298669
587	967.593	0.289525
588	938.002	0.280671
589	908.994	0.271991
590	880.564	0.263484
591	853.293	0.255324
592	826.41	0.24728
593	800.302	0.239468
594	774.966	0.231887
595	750.209	0.224479
596	726.227	0.217303
597	702.826	0.210301
598	680.003	0.203472
599	657.762	0.196817
600	636.297	0.190394
601	611.566	0.182994
602	588.038	0.175954
603	564.678	0.168964
604	542.32	0.162274
605	520.396	0.155714
606	499.041	0.149324
607	478.287	0.143114
608	458.135	0.137084
609	438.384	0.131174
610	419.635	0.125564
611	400.886	0.119954
612	382.906	0.114574
613	365.561	0.109384
614	348.584	0.104304
615	332.242	0.099414
616	316.467	0.094694
617	301.328	0.090164
618	286.155	0.085624
619	271.584	0.081264
620	257.615	0.077084
621	244.046	0.073024
622	231.079	0.069144
623	218.513	0.065384
624	206.348	0.061744
625	194.551	0.058214
626	183.188	0.054814
627	172.227	0.051534
628	161.432	0.048304
629	151.072	0.045204
630	141.079	0.042214
631	131.321	0.039294
632	121.93	0.036484
633	112.973	0.033804
634	104.184	0.031174
635	95.5946	0.028604
636	87.4401	0.026164
637	79.4527	0.023774
638	71.8664	0.021504
639	64.28	0.019234
640	57.1616	0.017104
641	50.1768	0.015014
642	43.4259	0.012994
643	36.9759	0.011064
644	30.7932	0.009214
645	24.811	0.007424
646	19.0628	0.005704
647	13.4816	0.004034
648	8.10101	0.002424
649	2.92091	0.000874
650	2.34274	0.000701

## Sheet: F30-ex
Sample:	'1(EX)
File name:	F30.FDS
Operator:	Administrator
Comment:	'
Instrument
Model:	F-7000 FL Spectrophotometer
Serial Number:	1914-016
ROM Version:	5J14000 06
Instrument Parameters
Measurement type:	Wavelength scan
Scan mode:	Excitation
Data mode:	Fluorescence
EM WL:	527.0 nm
EX Start WL:	300.0 nm
EX End WL:	510.0 nm
Scan speed:	2400 nm/min
Delay:	0.0 s
EX Slit:	10.0 nm
EM Slit:	10.0 nm
PMT Voltage:	700 V
Response:	2.0 s
Corrected spectra:	Off
Shutter control:	On
Peak integration
Integration method:	Rectangular
Sensitivity:	1
Threshold:	1
Peaks
No.	Start(nm)	Apex(nm)	End(nm)	Height(Data)
1	400	485	540	2166
Data Points
nm	Data	Normalized Data
400	106.876	0.0493425
401	107.212	0.0494979
402	107.743	0.049743
403	108.483	0.0500845
404	109.447	0.0505296
405	110.652	0.0510861
406	112.117	0.0517621
407	113.859	0.0525667
408	115.901	0.0535093
409	118.264	0.0546
410	120.971	0.0558498
411	124.048	0.0572704
412	127.521	0.0588742
413	131.421	0.0606746
414	135.778	0.062686
415	140.625	0.0649237
416	145.997	0.067404
417	151.933	0.0701446
418	158.474	0.0731643
419	165.662	0.0764829
420	173.545	0.0801222
421	182.171	0.0841049
422	191.595	0.0884556
423	201.872	0.0932006
424	213.065	0.0983678
425	225.236	0.103987
426	238.457	0.110091
427	252.799	0.116713
428	268.344	0.123889
429	285.175	0.13166
430	303.382	0.140065
431	323.06	0.149151
432	344.314	0.158963
433	367.253	0.169553
434	391.992	0.180975
435	418.657	0.193286
436	449.547	0.207547
437	482.638	0.222824
438	518.08	0.239187
439	556.035	0.256711
440	596.675	0.275473
441	638.411	0.294742
442	666.571	0.307743
443	694.732	0.320744
444	722.025	0.333345
445	749.707	0.346125
446	779.212	0.359747
447	808.455	0.373248
448	837.698	0.386749
449	868.024	0.40075
450	896.672	0.413976
451	931.709	0.430152
452	965.501	0.445753
453	1001.24	0.462254
454	1036.12	0.478355
455	1071.02	0.49447
456	1106.3	0.510757
457	1142.26	0.527358
458	1177.78	0.543759
459	1215.26	0.56106
460	1249.94	0.577071
461	1280.24	0.591062
462	1309.48	0.604563
463	1340.68	0.618964
464	1369.05	0.632065
465	1399.18	0.645976
466	1437.5	0.663667
467	1473.46	0.680268
468	1512.88	0.698469
469	1549.49	0.71537
470	1586.77	0.73258
471	1632.87	0.753862
472	1680.33	0.775777
473	1728.71	0.798112
474	1779.37	0.821501
475	1829.58	0.84468
476	1877.95	0.867015
477	1922.23	0.887455
478	1962.39	0.905997
479	1997.54	0.922223
480	2027.66	0.93613
481	2054.13	0.948352
482	2078.32	0.95952
483	2099.32	0.969214
484	2116.21	0.977011
485	2135.03	0.985701
486	2146.85	0.991157
487	2163.17	0.998692
488	2166	1
489	2157.99	0.9963
490	2144.12	0.9899
491	2123.11	0.9802
492	2096.47	0.9679
493	2062.47	0.9522
494	2025.43	0.9351
495	1984.92	0.9164
496	1939	0.8952
497	1888.54	0.8719
498	1834.6	0.847
499	1778.94	0.8213
500	1721.54	0.7948
501	1661.54	0.7671
502	1600.02	0.7387
503	1537.64	0.7099
504	1473.75	0.6804
505	1409.42	0.6507
506	1344.44	0.6207
507	1280.54	0.5912
508	1218.16	0.5624
509	1156.21	0.5338
510	1095.13	0.5056
511	1035.56	0.4781
512	978.815	0.4519
513	924.016	0.4266
514	871.598	0.4024
515	821.564	0.3793
516	773.262	0.357
517	727.559	0.3359
518	684.239	0.3159
519	643.085	0.2969
520	604.097	0.2789
521	566.842	0.2617
522	531.536	0.2454
523	498.18	0.23
524	466.773	0.2155
525	436.882	0.2017
526	408.508	0.1886
527	382.082	0.1764
528	356.524	0.1646
529	332.698	0.1536
530	309.955	0.1431
531	288.728	0.1333
532	269.017	0.1242
533	250.39	0.1156
534	232.628	0.1074
535	216.167	0.0998
536	200.788	0.0927
537	186.276	0.086
538	172.847	0.0798
539	160.067	0.0739
540	148.371	0.0685

## Sheet: 3WJ-Bro-ex
Sample:	2(EX)
File name:	3WJ-Bro.FDS
Operator:	Administrator
Comment:	'
Instrument
Model:	F-7000 FL Spectrophotometer
Serial Number:	1914-016
ROM Version:	5J14000 06
Instrument Parameters
Measurement type:	Wavelength scan
Scan mode:	Excitation
Data mode:	Fluorescence
EM WL:	527.0 nm
EX Start WL:	300.0 nm
EX End WL:	510.0 nm
Scan speed:	2400 nm/min
Delay:	0.0 s
EX Slit:	10.0 nm
EM Slit:	10.0 nm
PMT Voltage:	700 V
Response:	2.0 s
Corrected spectra:	Off
Shutter control:	On
Peak integration
Integration method:	Rectangular
Sensitivity:	1
Threshold:	1
Peaks
No.	Start(nm)	Apex(nm)	End(nm)	Height(Data)
1	400	488	540	2415
Data Points
nm	Data	Normalized Data
400	34.637	0.0143425
401	37.4273	0.0154979
402	40.4342	0.016743
403	43.674	0.0180845
404	47.164	0.0195296
405	50.9228	0.0210861
406	54.9706	0.0227621
407	59.3286	0.0245667
408	64.0199	0.0265093
409	69.069	0.0286
410	74.5023	0.0308498
411	80.3479	0.0332704
412	86.6361	0.0358742
413	93.3992	0.0386746
414	100.672	0.041686
415	108.491	0.0449237
416	116.896	0.048404
417	125.929	0.0521446
418	135.637	0.0561643
419	146.066	0.0604829
420	157.27	0.0651222
421	169.303	0.0701049
422	182.225	0.0754556
423	196.099	0.0812006
424	210.993	0.0873678
425	226.979	0.0939872
426	244.134	0.101091
427	262.541	0.108713
428	282.288	0.116889
429	303.468	0.12566
430	326.183	0.135065
431	350.539	0.145151
432	376.651	0.155963
433	404.641	0.167553
434	434.64	0.179975
435	466.785	0.193286
436	501.226	0.207547
437	538.121	0.222824
438	577.638	0.239187
439	619.956	0.256711
440	665.268	0.275473
441	711.802	0.294742
442	743.199	0.307743
443	774.597	0.320744
444	805.028	0.333345
445	835.892	0.346125
446	868.789	0.359747
447	901.394	0.373248
448	933.999	0.386749
449	967.811	0.40075
450	999.752	0.413976
451	1038.82	0.430152
452	1076.49	0.445753
453	1116.34	0.462254
454	1155.23	0.478355
455	1194.15	0.49447
456	1233.48	0.510757
457	1273.57	0.527358
458	1313.18	0.543759
459	1354.96	0.56106
460	1393.63	0.577071
461	1427.41	0.591062
462	1460.02	0.604563
463	1494.8	0.618964
464	1526.44	0.632065
465	1560.03	0.645976
466	1602.76	0.663667
467	1642.85	0.680268
468	1686.8	0.698469
469	1727.62	0.71537
470	1769.18	0.73258
471	1820.58	0.753862
472	1873.5	0.775777
473	1927.44	0.798112
474	1983.92	0.821501
475	2039.9	0.84468
476	2093.84	0.867015
477	2143.2	0.887455
478	2187.98	0.905997
479	2227.17	0.922223
480	2260.75	0.93613
481	2290.27	0.948352
482	2317.24	0.95952
483	2340.65	0.969214
484	2359.48	0.977011
485	2380.47	0.985701
486	2393.64	0.991157
487	2411.84	0.998692
488	2415	1
489	2405.84	0.996206
490	2390.21	0.989734
491	2366.49	0.979915
492	2336.31	0.967418
493	2298.05	0.951573
494	2256.01	0.934166
495	2210.2	0.915198
496	2158.46	0.893774
497	2101.33	0.870118
498	2040.44	0.844901
499	1977.38	0.81879
500	1912.71	0.792011
501	1844.8	0.763892
502	1775.28	0.735104
503	1704.67	0.705869
504	1632.46	0.675965
505	1559.7	0.645838
506	1486.4	0.615488
507	1414.19	0.585584
508	1343.58	0.556349
509	1273.52	0.527338
510	1204.54	0.498773
511	1137.17	0.470877
512	1073.03	0.44432
513	1011.06	0.418657
514	951.771	0.394108
515	895.183	0.370676
516	840.751	0.348137
517	789.012	0.326713
518	739.968	0.306405
519	693.619	0.287213
520	649.425	0.268913
521	607.387	0.251506
522	567.506	0.234992
523	529.781	0.219371
524	494.21	0.204642
525	460.311	0.190605
526	428.46	0.177416
527	398.386	0.164963
528	369.715	0.153091
529	342.606	0.141866
530	317.005	0.131265
531	293.024	0.121335
532	270.656	0.112073
533	249.53	0.103325
534	229.536	0.095046
535	210.887	0.087324
536	193.48	0.080116
537	177.15	0.073354
538	161.899	0.067039
539	147.561	0.061102
540	134.25	0.05559

## Sheet: 3WJ-2Bro-ex
Sample:	3(EX)
File name:	3WJ-2Bro.FDS
Operator:	Administrator
Comment:	'
Instrument
Model:	F-7000 FL Spectrophotometer
Serial Number:	1914-016
ROM Version:	5J14000 06
Instrument Parameters
Measurement type:	Wavelength scan
Scan mode:	Excitation
Data mode:	Fluorescence
EM WL:	527.0 nm
EX Start WL:	300.0 nm
EX End WL:	510.0 nm
Scan speed:	2400 nm/min
Delay:	0.0 s
EX Slit:	10.0 nm
EM Slit:	10.0 nm
PMT Voltage:	700 V
Response:	2.0 s
Corrected spectra:	Off
Shutter control:	On
Peak integration
Integration method:	Rectangular
Sensitivity:	1
Threshold:	1
Peaks
No.	Start(nm)	Apex(nm)	End(nm)	Height(Data)
1	400	488	540	3480
Data Points
nm	Data	Normalized Data
400	55.0712	0.0143415
401	59.5041	0.0154959
402	64.2814	0.01674
403	69.429	0.0180805
404	74.9744	0.0195246
405	80.9474	0.0210801
406	87.3797	0.0227551
407	94.3054	0.0245587
408	101.761	0.0265003
409	109.786	0.02859
410	118.421	0.0308388
411	127.712	0.0332584
412	137.707	0.0358612
413	148.457	0.0386606
414	160.017	0.041671
415	172.445	0.0449077
416	185.806	0.048387
417	200.166	0.0521266
418	215.598	0.0561453
419	232.178	0.0604629
420	249.988	0.0651012
421	269.118	0.0700829
422	289.661	0.0754326
423	311.718	0.0811766
424	335.396	0.0873428
425	360.811	0.0939612
426	388.085	0.101064
427	417.349	0.108685
428	448.743	0.11686
429	482.418	0.12563
430	518.532	0.135034
431	557.256	0.145119
432	598.772	0.15593
433	643.274	0.167519
434	690.97	0.17994
435	742.079	0.19325
436	796.839	0.20751
437	855.5	0.222786
438	918.33	0.239148
439	985.615	0.256671
440	1057.66	0.275432
441	1131.65	0.2947
442	1181.57	0.3077
443	1231.49	0.3207
444	1279.87	0.3333
445	1328.94	0.346079
446	1381.25	0.3597
447	1433.09	0.3732
448	1484.93	0.3867
449	1538.69	0.4007
450	1589.47	0.413925
451	1651.58	0.4301
452	1711.49	0.4457
453	1774.85	0.4622
454	1836.67	0.4783
455	1898.55	0.494414
456	1961.09	0.5107
457	2024.83	0.5273
458	2087.81	0.5437
459	2154.24	0.561
460	2215.72	0.57701
461	2269.44	0.591
462	2321.28	0.6045
463	2376.58	0.6189
464	2426.88	0.632
465	2480.29	0.64591
466	2548.22	0.6636
467	2611.97	0.6802
468	2681.86	0.6984
469	2746.75	0.7153
470	2812.83	0.732509
471	2894.55	0.75379
472	2978.7	0.775704
473	3064.47	0.798038
474	3154.28	0.821426
475	3243.28	0.844604
476	3329.04	0.866938
477	3407.53	0.887377
478	3478.73	0.905918
479	3541.03	0.922143
480	3594.43	0.936049
481	3641.36	0.94827
482	3684.24	0.959437
483	3721.46	0.96913
484	3751.4	0.976926
485	3784.76	0.985615
486	3805.71	0.99107
487	3834.64	0.998604
488	3840	1
489	3825.82	0.996306
490	3790.59	0.987134
491	3733.69	0.972315
492	3678.02	0.957818
493	3617.18	0.941973
494	3550.33	0.924566
495	3477.5	0.905598
496	3395.23	0.884174
497	3304.39	0.860518
498	3207.56	0.835301
499	3107.29	0.80919
500	3004.46	0.782411
501	2896.48	0.754292
502	2785.94	0.725504
503	2673.67	0.696269
504	2558.84	0.666365
505	2443.15	0.636238
506	2326.61	0.605888
507	2211.78	0.575984
508	2099.52	0.546749
509	1988.11	0.517738
510	1878.42	0.489173
511	1771.3	0.461277
512	1669.32	0.43472
513	1570.78	0.409057
514	1476.51	0.384508
515	1386.53	0.361076
516	1299.98	0.338537
517	1217.71	0.317113
518	1139.73	0.296805
519	1066.03	0.277613
520	995.762	0.259313
521	928.919	0.241906
522	865.505	0.225392
523	805.521	0.209771
524	748.961	0.195042
525	695.059	0.181005
526	644.413	0.167816
527	596.594	0.155363
528	551.005	0.143491
529	507.901	0.132266
530	467.194	0.121665
531	429.062	0.111735
532	393.496	0.102473
533	359.904	0.093725
534	328.113	0.085446
535	298.46	0.077724
536	270.781	0.070516
537	244.815	0.063754
538	220.566	0.057439
539	197.768	0.051502
540	176.602	0.04599

## Sheet: 3WJ-4Bro-x
Sample:	4(EX)
File name:	3WJ-4Bro.FDS
Operator:	Administrator
Comment:	'
Instrument
Model:	F-7000 FL Spectrophotometer
Serial Number:	1914-016
ROM Version:	5J14000 06
Instrument Parameters
Measurement type:	Wavelength scan
Scan mode:	Excitation
Data mode:	Fluorescence
EM WL:	527.0 nm
EX Start WL:	300.0 nm
EX End WL:	510.0 nm
Scan speed:	2400 nm/min
Delay:	0.0 s
EX Slit:	10.0 nm
EM Slit:	10.0 nm
PMT Voltage:	700 V
Response:	2.0 s
Corrected spectra:	Off
Shutter control:	On
Peak integration
Integration method:	Rectangular
Sensitivity:	1
Threshold:	1
Peaks
No.	Start(nm)	Apex(nm)	End(nm)	Height(Data)
1	400	488	540	5276
Data Points
nm	Data	Normalized Data
400	463.781	0.0879039
401	479.376	0.0908598
402	495.455	0.0939073
403	512.032	0.0970492
404	529.119	0.100288
405	546.733	0.103626
406	564.887	0.107067
407	583.598	0.110614
408	602.88	0.114268
409	622.749	0.118034
410	643.222	0.121915
411	664.316	0.125913
412	686.048	0.130032
413	708.436	0.134275
414	731.497	0.138646
415	755.251	0.143148
416	779.716	0.147785
417	804.912	0.152561
418	830.859	0.157479
419	857.577	0.162543
420	885.087	0.167757
421	913.412	0.173126
422	942.573	0.178653
423	972.592	0.184343
424	1003.49	0.1902
425	1035.3	0.196228
426	1068.04	0.202433
427	1101.73	0.208818
428	1136.4	0.21539
429	1172.07	0.222152
430	1208.79	0.22911
431	1246.56	0.236269
432	1285.42	0.243635
433	1325.39	0.251212
434	1366.52	0.259006
435	1408.82	0.267024
436	1452.33	0.27527
437	1497.07	0.283752
438	1543.09	0.292474
439	1590.42	0.301444
440	1649.28	0.3126
441	1699.4	0.3221
442	1751.1	0.3319
443	1804.39	0.342
444	1859.26	0.3524
445	1915.19	0.363
446	1973.22	0.374
447	2032.84	0.3853
448	2093.52	0.3968
449	2156.3	0.4087
450	2220.67	0.4209
451	2287.15	0.4335
452	2355.21	0.4464
453	2425.38	0.4597
454	2497.13	0.4733
455	2570.99	0.4873
456	2646.97	0.5017
457	2725.05	0.5165
458	2804.72	0.5316
459	2887.03	0.5472
460	2971.44	0.5632
461	3058.5	0.5797
462	3147.13	0.5965
463	3238.94	0.6139
464	3332.85	0.6317
465	3428.87	0.6499
466	3528.06	0.6687
467	3629.89	0.688
468	3733.83	0.7077
469	3840.93	0.728
470	3951.2	0.7489
471	4063.58	0.7702
472	4179.65	0.7922
473	4298.36	0.8147
474	4420.23	0.8378
475	4545.8	0.8616
476	4674.01	0.8859
477	4767.92	0.9037
478	4859.2	0.921
479	4939.39	0.9362
480	5008.51	0.9493
481	5068.65	0.9607
482	5124.05	0.9712
483	5172.06	0.9803
484	5210.58	0.9876
485	5238.54	0.9929
486	5257.01	0.9964
487	5269.67	0.9988
488	5276	1
489	5256.34	0.996273
490	5222.79	0.989914
491	5171.89	0.980267
492	5107.11	0.967989
493	5024.98	0.952423
494	4934.75	0.935321
495	4836.43	0.916685
496	4725.38	0.895637
497	4602.76	0.872396
498	4472.05	0.847621
499	4336.71	0.821969
500	4197.9	0.795659
501	4052.14	0.768033
502	3902.92	0.73975
503	3751.39	0.711028
504	3596.38	0.681649
505	3440.22	0.65205
506	3282.9	0.622232
507	3127.89	0.592852
508	2976.35	0.564131
509	2825.97	0.535628
510	2677.91	0.507564
511	2533.31	0.480158
512	2395.66	0.454067
513	2262.63	0.428853
514	2135.39	0.404736
515	2013.93	0.381715
516	1897.09	0.35957
517	1786.04	0.338522
518	1680.78	0.31857
519	1581.3	0.299715
520	1486.44	0.281736
521	1396.21	0.264635
522	1310.61	0.24841
523	1229.64	0.233063
524	1153.29	0.218592
525	1080.53	0.204802
526	1012.17	0.191844
527	947.621	0.17961
528	886.081	0.167946
529	827.896	0.156917
530	772.95	0.146503
531	721.474	0.136746
532	673.468	0.127647
533	628.123	0.119053
534	585.207	0.110919
535	545.183	0.103333
536	507.819	0.0962508
537	472.769	0.0896075
538	440.033	0.0834028
539	409.263	0.0775707
540	380.691	0.0721552

## Sheet: 3WJ-6Bro-ex
Sample:	5(EX)
File name:	3WJ-6Bro.FDS
Operator:	Administrator
Comment:	'
Instrument
Model:	F-7000 FL Spectrophotometer
Serial Number:	1914-016
ROM Version:	5J14000 06
Instrument Parameters
Measurement type:	Wavelength scan
Scan mode:	Excitation
Data mode:	Fluorescence
EM WL:	527.0 nm
EX Start WL:	300.0 nm
EX End WL:	510.0 nm
Scan speed:	2400 nm/min
Delay:	0.0 s
EX Slit:	10.0 nm
EM Slit:	10.0 nm
PMT Voltage:	700 V
Response:	2.0 s
Corrected spectra:	Off
Shutter control:	On
Peak integration
Integration method:	Rectangular
Sensitivity:	1
Threshold:	1
Peaks
No.	Start(nm)	Apex(nm)	End(nm)	Height(Data)
1	400	488	540	3634
Data Points
nm	Data	Normalized Data
400	194.936	0.0536422
401	203.104	0.0558898
402	211.592	0.0582257
403	220.413	0.060653
404	229.578	0.0631751
405	239.101	0.0657954
406	248.993	0.0685176
407	259.269	0.0713452
408	269.942	0.0742822
409	281.026	0.0773325
410	292.537	0.0805001
411	304.49	0.0837892
412	316.9	0.0872043
413	329.785	0.0907497
414	343.16	0.0944302
415	357.043	0.0982506
416	371.452	0.102216
417	386.406	0.106331
418	401.924	0.110601
419	418.026	0.115032
420	434.733	0.119629
421	452.065	0.124399
422	470.044	0.129346
423	488.694	0.134478
424	508.036	0.139801
425	528.096	0.145321
426	548.898	0.151045
427	570.468	0.156981
428	592.832	0.163135
429	616.017	0.169515
430	640.052	0.176129
431	664.966	0.182985
432	690.788	0.19009
433	717.55	0.197455
434	745.283	0.205086
435	774.02	0.212994
436	803.796	0.221188
437	834.645	0.229677
438	866.603	0.238471
439	899.708	0.247581
440	933.998	0.257017
441	969.512	0.266789
442	1006.29	0.27691
443	1050.76	0.289148
444	1090.44	0.300067
445	1131.53	0.311373
446	1174.07	0.323078
447	1218.1	0.335196
448	1263.68	0.347739
449	1310.86	0.360722
450	1359.69	0.374159
451	1410.23	0.388065
452	1462.53	0.402456
453	1516.64	0.417347
454	1572.63	0.432754
455	1630.55	0.448694
456	1690.48	0.465184
457	1752.47	0.482242
458	1816.59	0.499886
459	1882.9	0.518135
460	1951.49	0.537009
461	2022.42	0.556526
462	2095.76	0.576709
463	2171.6	0.597577
464	2250	0.619153
465	2331.06	0.641459
466	2414.86	0.664518
467	2501.48	0.688354
468	2591.01	0.712991
469	2683.55	0.738455
470	2779.18	0.764771
471	2878	0.791965
472	2980.12	0.820066
473	3085.64	0.849102
474	3194.65	0.8791
475	3266.08	0.898756
476	3307.19	0.910068
477	3346.24	0.920814
478	3383.24	0.930995
479	3419.21	0.940894
480	3452.09	0.949943
481	3483.95	0.95871
482	3514.79	0.967195
483	3542.53	0.97483
484	3569.25	0.982183
485	3592.89	0.988688
486	3613.45	0.994344
487	3626.8	0.99802
488	3634	1
489	3619.99	0.996146
490	3596.1	0.989572
491	3559.85	0.979596
492	3513.72	0.966901
493	3455.23	0.950805
494	3390.97	0.933122
495	3320.94	0.913852
496	3241.85	0.892088
497	3154.52	0.868057
498	3061.42	0.842439
499	2965.04	0.815915
500	2866.17	0.78871
501	2762.37	0.760145
502	2656.09	0.7309
503	2548.17	0.701202
504	2437.77	0.670823
505	2326.55	0.640218
506	2214.51	0.609386
507	2104.11	0.579007
508	1996.19	0.549309
509	1889.09	0.519837
510	1783.63	0.490818
511	1680.65	0.46248
512	1582.61	0.435502
513	1487.87	0.409431
514	1397.25	0.384493
515	1310.74	0.360689
516	1227.54	0.337792
517	1148.45	0.316028
518	1073.48	0.295398
519	1002.62	0.275901
520	935.068	0.257311
521	870.808	0.239628
522	809.844	0.222852
523	752.176	0.206983
524	697.801	0.19202
525	645.98	0.17776
526	597.292	0.164362
527	551.321	0.151712
528	507.492	0.139651
529	466.053	0.128248
530	426.919	0.117479
531	390.259	0.107391
532	356.067	0.097982
533	323.771	0.089095
534	293.209	0.080685
535	264.704	0.072841
536	238.092	0.065518
537	213.13	0.058649
538	189.815	0.052233
539	167.902	0.046203
540	147.551	0.040603
