# Supplementary material for: A protein-independent fluorescent RNA aptamer reporter system for plant genetic engineering
Source: Nat Commun. 2020 Jul 31;11:3847. doi: 10.1038/s41467-020-17497-7 (PMC7395781; doi:10.1038/s41467-020-17497-7)
Supplement: Supplementary file 4 — Source Data [file 41467_2020_17497_MOESM4_ESM.zip › Source Data/Source Data Underlying Fig. 1d and 1e .xlsx]

## Sheet: Sheet1
Instrument
Model:	F-7000 FL Spectrophotometer
Serial Number:	1914-016
ROM Version:	5J14000 06
Data mode:	Fluorescence
EX WL:	488.0 nm
EM WL:	527.0 nm
	F30-Bro			3WJ-Bro			3WJ-2Bro			3WJ-4Bro			3WJ-6Bro
0h	1542	1632	1458	1737	1832	1824	3041	3166	3155	4839	4858	4967	3227	3233	3253
1h	1002.3	1060.8	947.7	1476.45	1557.2	1550.4	2554.44	2659.44	2650.2	4161.54	4177.88	4271.62	2710.68	2715.72	2732.52
2h	693.9	734.4	656.1	1302.75	1374	1368	2219.93	2311.18	2303.15	3629.25	3643.5	3725.25	2387.98	2392.42	2407.22
3h	539.7	571.2	510.3	1215.9	1282.4	1276.8	2159.11	2247.86	2240.05	3435.69	3449.18	3526.57	2258.9	2263.1	2277.1
4h	462.6	489.6	437.4	1129.05	1190.8	1185.6	1946.24	2026.24	2019.2	3193.74	3206.28	3278.22	2065.28	2069.12	2081.92
5h	416.34	440.64	393.66	1042.2	1099.2	1094.4	1855.01	1931.26	1924.55	2951.79	2963.38	3029.87	1903.93	1907.47	1919.27
