# Supplementary material for: A protein-independent fluorescent RNA aptamer reporter system for plant genetic engineering
Source: Nat Commun. 2020 Jul 31;11:3847. doi: 10.1038/s41467-020-17497-7 (PMC7395781; doi:10.1038/s41467-020-17497-7)
Supplement: Supplementary file 4 — Source Data [file 41467_2020_17497_MOESM4_ESM.zip › Source Data/Source Data Underlying Fig. 2b .xlsx]

## Sheet: Sheet1
Instrument
Model:	F-7000 FL Spectrophotometer
Serial Number:	1914-016
ROM Version:	5J14000 06
Data mode:	Fluorescence
EX WL:	488.0 nm
EM WL:	527.0 nm
	RNA free						RNA tagged
F30-Bro	1635.08	1405.04	1558.08	1567.04	1549.83	1603.82	1335.11	1375.88	1258.72	1294.22	1302.83	1312
3WJ-Bro	1949.03	1842.01	2057.61	1955.09	1939.98	1988.26	1737.28	1732.17	1624.23	1666.12	1625.92	1619.23
3WJ-2Bro	3187.14	3176.14	2976.45	3103.83	3109.93	3111.09	3041.12	3166.79	3155.65	3075.47	3083.74	3104.49
3WJ-4Bro	4967.15	4755.18	4773.64	4812.17	4833.03	4824.13	4861.92	4739.81	4858.52	4841.48	4823.46	4837.05
3WJ-6Bro	3433.26	3342.29	3437.28	3387.1	3400.52	3367.31	3227.73	3233.77	3153.83	3192.84	3101.47	3133.22
