# Supplementary material for: A protein-independent fluorescent RNA aptamer reporter system for plant genetic engineering
Source: Nat Commun. 2020 Jul 31;11:3847. doi: 10.1038/s41467-020-17497-7 (PMC7395781; doi:10.1038/s41467-020-17497-7)
Supplement: Supplementary file 4 — Source Data [file 41467_2020_17497_MOESM4_ESM.zip › Source Data/Source Data Underlying Fig. 2c .xlsx]

## Sheet: Sheet1
Instrument
Model:	F-7000 FL Spectrophotometer
Serial Number:	1914-016
ROM Version:	5J14000 06
Data mode:	Fluorescence
EX WL:	488.0 nm
EM WL:	527.0 nm
remained fluorecence intensity after 5h
	RNA free						RNA tagged
F30-Bro	441.473	377.957	414.45	424.666	421.553	437.841	253.671	260.042	235.38	243.314	250.144	250.593
3WJ-Bro	1071.97	1016.79	1133.74	1071.39	1065.05	1095.53	903.386	902.459	849.475	869.715	842.228	837.142
3WJ-2Bro	1784.8	1788.17	1672.77	1735.04	1735.34	1770.21	1766.89	1836.74	1827.12	1789.92	1794.74	1803.71
3WJ-4Bro	2741.86	2615.35	2639.82	2637.07	2643.67	2658.1	2776.16	2701.69	2779.07	2779.01	2754.2	2747.44
3WJ-6Bro	1860.83	1804.84	1859.57	1825.65	1829.48	1814.98	1720.38	1713.9	1665.22	1689.01	1634.48	1651.21
