# Supplementary material for: A protein-independent fluorescent RNA aptamer reporter system for plant genetic engineering
Source: Nat Commun. 2020 Jul 31;11:3847. doi: 10.1038/s41467-020-17497-7 (PMC7395781; doi:10.1038/s41467-020-17497-7)
Supplement: Supplementary file 4 — Source Data [file 41467_2020_17497_MOESM4_ESM.zip › Source Data/Source Data Underlying Fig. 3a .xlsx]

## Sheet: Sheet1
Instrument
Model:	F-7000 FL Spectrophotometer
Serial Number:	1914-016
ROM Version:	5J14000 06
Data mode:	Fluorescence
EX WL:	488.0 nm
EM WL:	527.0 nm
Raw data
content (nmol)		fluorescence intensity
300		4575.96	4782.05	4658.05	4583.1	4700.73	4463.87
150		3024.27	2865.1	2585.32	2690.74	2729.63	2441.7
75		1661.96	1828.46	1566.25	1456.36	1481.47	1364.25
37.5		962.235	939.363	996.559	800.146	905.943	871.51
18.75		630.256	616.895	579.258	593.958	543.325	448.364
9.375		381.157	291.35	307.399	426.046	312.604	378.1
0		68.233	74.321	65.526	88.012	75.101	62.563
Normalized Dta
content (nmol)		fluorescence intensity
300		4507.73	4707.72	4592.53	4495.08	4625.63	4401.31
150		2956.04	2790.78	2519.79	2602.73	2654.53	2379.13
75		1593.73	1754.14	1500.72	1368.35	1406.37	1301.69
37.5		894.002	865.042	931.033	712.134	830.842	808.947
18.75		562.023	542.574	513.732	505.946	468.224	385.801
9.375		312.924	217.029	241.873	338.034	237.503	315.537
0		0	0	0	0	0	0
