# Supplementary material for: A protein-independent fluorescent RNA aptamer reporter system for plant genetic engineering
Source: Nat Commun. 2020 Jul 31;11:3847. doi: 10.1038/s41467-020-17497-7 (PMC7395781; doi:10.1038/s41467-020-17497-7)
Supplement: Supplementary file 4 — Source Data [file 41467_2020_17497_MOESM4_ESM.zip › Source Data/Source Data Underlying Fig. 3c .xlsx]

## Sheet: Sheet1
Instrument
Model:	F-7000 FL Spectrophotometer
Serial Number:	1914-016
ROM Version:	5J14000 06
Data mode:	Fluorescence
EX WL:	488.0 nm
EM WL:	527.0 nm
AtCLE	DFHBI-1T	AtCLE-3WJ-4Bro	mCherry-3WJ-4Bro	NtTubα-3WJ-4Bro
32	68	4461	4237	4410
44	74	4239	4332	4366
38	65	4258	4248	4255
45	88	4367	4439	4387
52	75	4355	4342	4376
44	62	4233	4237	4241
