# Supplementary material for: A protein-independent fluorescent RNA aptamer reporter system for plant genetic engineering
Source: Nat Commun. 2020 Jul 31;11:3847. doi: 10.1038/s41467-020-17497-7 (PMC7395781; doi:10.1038/s41467-020-17497-7)
Supplement: Supplementary file 4 — Source Data [file 41467_2020_17497_MOESM4_ESM.zip › Source Data/Source Data Underlying Fig. 3d .xlsx]

## Sheet: Sheet1
Instrument
Model:	F-7000 FL Spectrophotometer
Serial Number:	1914-016
ROM Version:	5J14000 06
Data mode:	Fluorescence
EX WL:	488.0 nm
EM WL:	527.0 nm
0h	3WJ-Bro	AtCLE-3WJ-4Bro	mCherry-3WJ-4Bro	NtTubα-3WJ-4Bro
	4227.27	4461.87	4237.6	4410.96
	4233.13	4239.69	4332.94	4366.86
	4253.09	4258.57	4248.85	4255.95
	4433.31	4367.84	4439.88	4387.9
	4342.03	4355.8	4342.92	4376.19
	4437.58	4233.63	4237.54	4241.95
1h	3712.2	3892.04	3824.45	3792.37
	3722.67	3763.19	3884.83	3782.34
	3784.92	3678.88	3841.43	3670.72
	3950.96	3852.52	4011.81	3798.87
	3793.39	3874.63	3927.84	3743.09
	3903.39	3740.6	3777.12	3640.22
2h	3331.11	3542.35	3495.88	3271.34
	3297.94	3401.47	3535.65	3280.89
	3351.4	3414.55	3491.45	3238.77
	3462.76	3492.86	3669.49	3312.38
	3431.73	3501.92	3538.03	3311.32
	3451.3	3366.99	3466	3206.92
3h	2834.73	3122.1	3040.15	2872.64
	2893.08	2952.81	3098.77	2826.84
	2924.11	2981.97	3064.71	2759.91
	2991.89	3063.55	3207.57	2858.05
	2957.65	3070.73	3136.54	2883.82
	2990.68	2965.44	3053.27	2772.98
4h	2542.49	2818.54	2765.77	2557.68
	2546.89	2668.74	2806.03	2520.52
	2526.91	2662.5	2777.57	2475.9
	2686.59	2773.88	2898.47	2545.96
	2608.67	2741.96	2806.68	2563.08
	2645.18	2669.9	2725.1	2478.94
5h	2405.23	27113.6	2634	2403.63
	2395.92	25673.9	2753.11	2395.18
	2427.67	25686.2	2690.69	2331.58
	2536.14	26809.6	2797.48	2395.77
	2433.12	25513.7	2761.22	2382.1
	2520.71	25760.3	2662.45	2330.83
