# Supplementary material for: A protein-independent fluorescent RNA aptamer reporter system for plant genetic engineering
Source: Nat Commun. 2020 Jul 31;11:3847. doi: 10.1038/s41467-020-17497-7 (PMC7395781; doi:10.1038/s41467-020-17497-7)
Supplement: Supplementary file 4 — Source Data [file 41467_2020_17497_MOESM4_ESM.zip › Source Data/Source Data Underlying Fig. 4b .xlsx]

## Sheet: Sheet1
RNA	Total cells	Fluorescent cells	percentage（%）
AtCLE-3WJ-4×Bro	500	435	87
	500	443	88.6
	500	438	87.6
	500	433	86.6
	500	424	84.8
	500	430	86
mCherry-3WJ-4×Bro	500	427	85.4
	500	433	86.6
	500	428	85.6
	500	426	85.2
	500	423	84.6
	500	422	84.4
NtTubα-3WJ-4×Bro	500	415	83
	500	426	85.2
	500	422	84.4
	500	425	85
	500	424	84.8
	500	435	87
