# Supplementary material for: A protein-independent fluorescent RNA aptamer reporter system for plant genetic engineering
Source: Nat Commun. 2020 Jul 31;11:3847. doi: 10.1038/s41467-020-17497-7 (PMC7395781; doi:10.1038/s41467-020-17497-7)
Supplement: Supplementary file 4 — Source Data [file 41467_2020_17497_MOESM4_ESM.zip › Source Data/Source Data Underlying Fig. 4c .xlsx]

## Sheet: Sheet1
RNA	Fluorescence intensity
AtCLE-3WJ-4×Bro	703.274
	708.306
	705.742
	1042.13
	952.682
	1181.36
	1177.75
	980.707
	1004.22
mCherry-3WJ-4×Bro	1111.73
	678.808
	674.437
	964.742
	684.94
	884.17
	1144.41
	1017.95
	891.628
NtTubα-3WJ-4×Bro	749.633
	740.867
	994.924
	1129.2
	1149.77
	983.375
	993.205
	742.63
	1172.13
