# Supplementary material for: A protein-independent fluorescent RNA aptamer reporter system for plant genetic engineering
Source: Nat Commun. 2020 Jul 31;11:3847. doi: 10.1038/s41467-020-17497-7 (PMC7395781; doi:10.1038/s41467-020-17497-7)
Supplement: Supplementary file 4 — Source Data [file 41467_2020_17497_MOESM4_ESM.zip › Source Data/Source Data Underlying Fig. 5b .xlsx]

## Sheet: Sheet1
AtCLE-3WJ-4×Bro	mCherry-3WJ-4×Bro	NtTubα-3WJ-4×Bro
6.49171	8.73346	9.48652
7.04903	9.78974	10.2124
7.58549	10.3333	10.4867
8.07295	10.6625	8.65071
8.39269	10.9703	8.56396
8.60356	11.2281	10.0235
8.7217	10.9453	9.47254
9.42746	10.5532	8.21875
9.94437	9.48177	8.73237
10.7838	8.8379	10.6971
11.376	8.2961	10.0575
11.8506	7.69963	11.5266
12.3019	7.14878	12.485
12.3911	6.52915	12.2227
12.2473	9.34042	11.0205
11.8242	8.50653	8.27158
10.6941	7.62948	7.25126
9.44562	10.716	6.7013
8.41014	10.3705	7.54554
