# Supplementary material for: A protein-independent fluorescent RNA aptamer reporter system for plant genetic engineering
Source: Nat Commun. 2020 Jul 31;11:3847. doi: 10.1038/s41467-020-17497-7 (PMC7395781; doi:10.1038/s41467-020-17497-7)
Supplement: Supplementary file 4 — Source Data [file 41467_2020_17497_MOESM4_ESM.zip › Source Data/Source Data Underlying Fig. 7e .xlsx]

## Sheet: Sheet1
NtTubα-3WJ-4×Bro	NtTubα-GFP
2024	2410
2315	2314
2464	2332
2385	2459
2639	2357
2569	2400
2385	2538
2255	2548
2147	2519
2109	2373
1993	2206
1908	2241
