# Supplementary material for: A protein-independent fluorescent RNA aptamer reporter system for plant genetic engineering
Source: Nat Commun. 2020 Jul 31;11:3847. doi: 10.1038/s41467-020-17497-7 (PMC7395781; doi:10.1038/s41467-020-17497-7)
Supplement: Supplementary file 4 — Source Data [file 41467_2020_17497_MOESM4_ESM.zip › Source Data/Source Data Underlying Fig. S12 .xlsx]

## Sheet: Sheet1
RNA	Fluorescence intensity
AtCLE-3WJ-4×Bro	912.249
	911.929
	886.971
	743.908
	1125.9
	911.035
	1196.18
	907.323
	945.582
mCherry-3WJ-4×Bro	758.115
	820.009
	899.79
	957.728
	979.357
	1010.27
	1051.23
	922.523
	777.184
NtTubα-3WJ-4×Bro	773.066
	797.393
	731.42
	874.905
	968.139
	901.277
	1074.64
	1215.56
	1286.61
