# Supplementary material for: A protein-independent fluorescent RNA aptamer reporter system for plant genetic engineering
Source: Nat Commun. 2020 Jul 31;11:3847. doi: 10.1038/s41467-020-17497-7 (PMC7395781; doi:10.1038/s41467-020-17497-7)
Supplement: Supplementary file 4 — Source Data [file 41467_2020_17497_MOESM4_ESM.zip › Source Data/Source Data Underlying Fig. S4 .xlsx]

## Sheet: Sheet1
RNA	Total cells	Fluorescent cells	Percentage（%）
AtCLE-F30-Bro	500	101	20.2
	500	100	20
	500	105	21
	500	101	20.2
	500	96	19.2
	500	100	20
AtCLE-3WJ-Bro	500	143	28.6
	500	133	26.6
	500	142	28.4
	500	133	26.6
	500	149	29.8
	500	135	27
AtCLE-3WJ-2×Bro	500	352	70.4
	500	346	69.2
	500	356	71.2
	500	355	71
	500	352	70.4
	500	350	70
AtCLE-3WJ-4×Bro	500	408	81.6
	500	413	82.6
	500	419	83.8
	500	419	83.8
	500	420	84
	500	418	83.6
AtCLE-3WJ-6×Bro	500	378	75.6
	500	380	76
	500	373	74.6
	500	370	74
	500	375	75
	500	370	74
