# Supplementary material for: A protein-independent fluorescent RNA aptamer reporter system for plant genetic engineering
Source: Nat Commun. 2020 Jul 31;11:3847. doi: 10.1038/s41467-020-17497-7 (PMC7395781; doi:10.1038/s41467-020-17497-7)
Supplement: Supplementary file 4 — Source Data [file 41467_2020_17497_MOESM4_ESM.zip › Source Data/Source Data Underlying Fig. S5 .xlsx]

## Sheet: Sheet1
RNA	Fluorescence intensity
AtCLE-F30-Bro	249.315
	223.147
	252.503
	226.397
	259.895
	263.583
AtCLE-3WJ-Bro	444.045
	404.627
	387.569
	363.778
	418.522
	408.213
AtCLE-3WJ-2×Bro	738.207
	665.929
	686.402
	700.933
	711.987
	729.843
AtCLE-3WJ-4×Bro	974.524
	969.827
	1008.55
	1077.68
	1046.07
	984.374
AtCLE-3WJ-6×Bro	967.063
	853.325
	918.643
	901.752
	858.517
	953.787
